# Supplementary material for: Real-World Prevalence, Treatment Patterns, and Economic Impact of EGFR- and ALK-Targeted Therapies in Non-Small Cell Lung Cancer: A Nationwide Analysis from Greece
Source: Curr Oncol. 2025 Sep 27;32(10):542. doi: 10.3390/curroncol32100542 (PMC12563277; doi:10.3390/curroncol32100542)
Supplement: Supplementary file 1 [file curroncol-32-00542-s001.zip]

Archive with 1 entries (1 files):
- curroncol-3837542-supplementary.pdf
